# Supplementary material for: Review on Cardiorespiratory Complications after SARS-CoV-2 Infection in Young Adult Healthy Athletes
Source: Int J Environ Res Public Health. 2022 May 6;19(9):5680. doi: 10.3390/ijerph19095680 (PMC9101647; doi:10.3390/ijerph19095680)
Supplement: Supplementary file 1 [file ijerph-19-05680-s001.zip]

Archive with 2 entries (2 files):
- Extended query for literature search.pdf
- Quality_apprasial.pdf
